# Supplementary material for: A Conserved Phenylalanine Residue of Autographa Californica Multiple Nucleopolyhedrovirus AC75 Protein Is Required for Occlusion Body Formation
Source: Front Microbiol. 2021 Apr 8;12:663506. doi: 10.3389/fmicb.2021.663506 (PMC8060461; doi:10.3389/fmicb.2021.663506)
Supplement: Supplementary Table 1 — The GenBank accession numbers of the amino acid sequences of AC75 homolog proteins selected in this study. [file Table_1.XLSX]

## Sheet: Sheet1
Baculovirus	Abbreviation	Acc. Number of AC75 homolog proteins
Choristoneura fumiferana multiple nucleopolyhedrovirus	CfMNPV	NP_848381.1
Choristoneura occidentalis alphabaculovirus	ChocNPV	AGR56967.1
Choristoneura murinana nucleopolyhedrovirus	ChmuNPV	YP_008992172.1
Choristoneura rosaceana nucleopolyhedrovirus	ChroNPV	YP_008378429.1
Orgyia pseudotsugata multiple nucleopolyhedrovirus	OpMNPV	NP_046234.1
Hyphantria cunea nucleopolyhedrovirus	HycuNPV	YP_473264.1
Philosamia cynthia ricini nucleopolyhedrovirus	PhcyNPV	AFY62882.1
Antheraea pernyi nucleopolyhedrovirus	AnpeNPV	YP_611047.1
Anticarsia gemmatalis nucleopolyhedrovirus	AngeNPV	YP_803468.1
Choristoneura fumiferana DEF multiple nucleopolyhedrovirus	CfDEFMNPV	NP_932679.1
Condylorrhiza vestigialis multiple nucleopolyhedrovirus	CoveMNPV	YP_009118555.1
Epiphyas postvittana nucleopolyhedrovirus	EppoNPV	NP_203236.1
Catopsilia pomona nucleopolyhedrovirus	CapoNPV	YP_009255324.1
Autographa californica multiple nucleopolyhedrovirus	AcMNPV	NP_054105.1
Rachiplusia ou multiple nucleopolyhedrovirus	RoMNPV	Q773I2
Bombyx mori nucleopolyhedrovirus	BmNPV	NP_047478.1
Maruca vitrata multiple nucleopolyhedrovirus	MaviMNPV	YP_950788.1
Thysanoplusia orichalcea multiple nucleopolyhedrovirus	ThorMNPV	YP_007250482.1
Dendrolimus kikuchii nucleopolyhedrovirus	DekiNPV	AFS51957.1
Lonomia obliqua multiple nucleopolyhedrovirus	LoobMNPV	AKN80982.1
Sucra jujuba nucleopolyhedrovirus	SujuNPV	YP_009186755.1
Buzura suppressaria nucleopolyhedrovirus	BusuNPV	YP_009001836.1
Orgyia leucostigma nucleopolyhedrovirus	OrleNPV	YP_001650978.1
Hemileuca sp. Nucleopolyhedrovirus	HespNPV	YP_008378284.1
Ecotropis obliqua nucleopolyhedrovirus	EcobNPV	YP_874252.1
Euproctis pseudoconspersa nucleopolyhedrovirus	EupsNPV	YP_002854677.1
Apocheima cinerarium nucleopolyhedrovirus	ApciNPV	YP_006607816.1
Perigonia lusca single nucleopolyhedrovirus	PeluSNPV	YP_009165670.1
Clanis bilineata nucleopolyhedrovirus	ClbiNPV	YP_717606.1
Lymantria xylina multiple nucleopolyhedrovirus	LyxyMNPV	YP_003517820.1
Lymantria dispar multiple nucleopolyhedrovirus	LdMNPV	NP_047721.1
Lambdina fiscellaria nucleopolyhedrovirus	LafiNPV	YP_009133278.1
Malacosoma sp. Alphabaculovirus	MaspNPV	ANW12239.1
Agrotis segetum nucleopolyhedrovirus B	AgseNPV-B	YP_009112658.1
Agrotis ipsilon multiple nucleopolyhedrovirus	AgipMNPV	YP_002268137.1
Agrotis segetum nucleopolyhedrovirus A	AgseNPV-A	YP_529771.1
Spodoptera litura nucleopolyhedrovirus	SpliNPV	YP_002332795.1
Mamestra configurata nucleopolyhedrovirus B	MacoNPV-B	NP_689289.1
Mamestra configurata nucleopolyhedrovirus A	MacoNPV-A	NP_613199.1
Spodoptera exigua multiple nucleopolyhedrovirus	SeMNPV	NP_037854.1
Peridroma species alphabaculovirus	PespNPV	YP_009049883.1
Spodoptera frugiperda multiple nucleopolyhedrovirus	SfMNPV	YP_001036385.1
Chrysodeixis includens nucleopolyhedrovirus	ChinNPV	AOL56492.1
Pseudoplusia includens single nucleopolyhedrovirus IE	PsinSNPV-IE	YP_009116969.1
Trichoplusia ni single nucleopolyhedrovirus	TnSNPV	YP_308943.1
Chrysodeixis chalcites nucleopolyhedrovirus	ChchNPV	YP_249661.1
Helicoverpa armigera single nucleopolyhedrovirus AC53	HearSNPV-AC53	AIG63111.2
Helicoverpa zea single nucleopolyhedrovirus	HezeSNPV	Q82483
Helicoverpa armigera nucleopolyhedrovirus	HearNPV	NP_203624.1
Spodoptera littoralis nucleopolyhedrovirus	SpliNPV	AGE89922.1
Spodoptera litura nucleopolyhedrovirus	SpltNPV	NP_258340.1
Adoxophyes orana nucleopolyhedrovirus	AdorNPV	YP_002300574.1
Adoxophyes honmai nucleopolyhedrovirus	AdhoNPV	NP_818706.1
Leucania separata nucleopolyhedrovirus	LeseNPV	YP_758384.1
Cydia pomonella granulovirus	CpGV	NP_148892.1
Artogeia rapae granulovirus	ArtoGV	YP_003429416.1
Diatraea saccharalis granulovirus	DisaGV	YP_009182293.1
Plodia interpunctella granulovirus	PlinGV	YP_009330227.1
Phthorimaea operculella granulovirus	PhopGV	NP_663266.1
Adoxophyes orana granulovirus	AdorGV	NP_872547.1
Epinotia aporema granulovirus	EpapGV	YP_006908611.1
Agrotis segetum granulovirus	AgseGV	YP_006244.1
Plutella xylostella granulovirus	PlxyGV	NP_068311.1
Spodoptera litura granulovirus	SpliGV	YP_001257051.1
Clostera anachoreta granulovirus	ClanGV	YP_004376302.1
Clostera anastomosis granulovirus	ClasGV	YP_008720043.1
